# Supplementary material for: Variations in the Chemical Composition of Essential Oils in Native Populations of Korean Thyme, Thymus quinquecostatus Celak
Source: Molecules. 2022 Oct 24;27(21):7203. doi: 10.3390/molecules27217203 (PMC9658411; doi:10.3390/molecules27217203)
Supplement: Supplementary file 1 [file molecules-27-07203-s001.zip]

Archive with 1 entries (1 files):
- molecules-1974226-supplementary.pdf
